# Supplementary material for: White Graphene-Cobalt Oxide Hybrid Filler Reinforced Polystyrene Nanofibers for Selective Oil Absorption
Source: Polymers (Basel). 2019 Dec 18;12(1):4. doi: 10.3390/polym12010004 (PMC7027006; doi:10.3390/polym12010004)
Supplement: Supplementary file 1 [file polymers-12-00004-s001.zip]

Archive with 1 entries (1 files):
- Supporting Video.mp4
